# Supplementary material for: Tanshinone IIA attenuates nerve structural and functional damage induced by nerve crush injury in rats
Source: PLoS One. 2018 Aug 23;13(8):e0202532. doi: 10.1371/journal.pone.0202532 (PMC6107165; doi:10.1371/journal.pone.0202532)
Supplement: S1 File — (XLSX) [file pone.0202532.s001.xlsx]

## Sheet: Sheet1
Sciatic function index (SFI)
	1 week					2 weeks					4 weeks
	Sham group	Control group	Treatment group			Sham group	Control group	Treatment group			Sham group	Control group	Treatment group
	-12.01	-76.7	-70.44			-17.43	-57.77	-35.1			-9.88	-48.35	-27.89
	-7.21	-85.54	-69.43			-11.42	-72.65	-37.73			10.31	-33.22	-35.69
	-12.21	-75.57	-81.48			-13.48	-81.07	-57.32			-9.7	-36.09	-13.32
	-16.21	-79.64	-72.11			-16.51	-56.89	-44.32			-11.86	-51.36	-13.52
	-8.6	-77.33	-65.9			-12.27	-73.61	-38.62			10.23	-51.53	-29.36
	-11.86	-78.05	-74.01			-14.62	-79.98	-47.73			-10.21	-36.23	-21.46
