# Supplementary material for: Tanshinone IIA attenuates nerve structural and functional damage induced by nerve crush injury in rats
Source: PLoS One. 2018 Aug 23;13(8):e0202532. doi: 10.1371/journal.pone.0202532 (PMC6107165; doi:10.1371/journal.pone.0202532)
Supplement: S2 File — (XLSX) [file pone.0202532.s002.xlsx]

## Sheet: Sheet1
Wet weight of anterior tibial muscle
			Sham group			Control group			Treatment group
		Left	Right	Ritio	Left	Right	Ritio	Left	Right	Ritio
		2.48	2.41	0.971774	2.24	1.3	0.580357	2.37	1.52	0.64135
		2.46	2.1	0.853659	2.41	1.55	0.643154	2.06	1.54	0.747573
		2.34	2.51	1.07265	2.45	1.28	0.522449	2.46	1.42	0.577236
		2.42	2.34	0.966942	2.37	1.41	0.594937	2.29	1.57	0.68559
		2.48	2.43	0.979839	2.43	1.42	0.584362	2.38	1.56	0.655462
		2.31	2.53	1.09524	2.26	1.28	0.566372	2.48	1.63	0.657258
