# Supplementary material for: Tanshinone IIA attenuates nerve structural and functional damage induced by nerve crush injury in rats
Source: PLoS One. 2018 Aug 23;13(8):e0202532. doi: 10.1371/journal.pone.0202532 (PMC6107165; doi:10.1371/journal.pone.0202532)
Supplement: S3 File — (XLSX) [file pone.0202532.s003.xlsx]

## Sheet: Sheet1
Muscle fiber area
		Sham group	Control group	Treatment group
		840.858	301.578	414.857
		908.28	316.765	370.947
		873.569	293.892	455.151
		924.998	202.382	483.995
		949.534	202.948	511.37
		962.126	238.686	531.325
