# Supplementary material for: Tanshinone IIA attenuates nerve structural and functional damage induced by nerve crush injury in rats
Source: PLoS One. 2018 Aug 23;13(8):e0202532. doi: 10.1371/journal.pone.0202532 (PMC6107165; doi:10.1371/journal.pone.0202532)
Supplement: S4 File — (XLSX) [file pone.0202532.s004.xlsx]

## Sheet: Sheet1
Number of motor neurons
		Sham group	Control group	Treatment group
		126	66	88
		145	59	94
		137	51	93
		116	71	92
		107	73	76
		138	80	81
